# Supplementary material for: Reconstructing genome-wide regulatory network of E. coli using transcriptome data and predicted transcription factor activities
Source: BMC Bioinformatics. 2011 Jun 13;12:233. doi: 10.1186/1471-2105-12-233 (PMC3224099; doi:10.1186/1471-2105-12-233)
Supplement: Additional file 1 — Test results of GTRNetwork Algorithm combinations, GTRNetwork algorithm using TF-gene network topologies providing different level of information as input, the input initial TF-gene network topologies are obtained by randomly deleting 70%, 50%, 30% or 10% links of the TF-gene links data from RegulonDB 7.0 [34]. [file 1471-2105-12-233-S1.XLSX]

## Sheet: Sheet1
Area under precision-recall curve of GTRNetwork algorithm combinations
30% of known regulonDB 7.0 links as training input TF-gene network topology
Algorithm Combination	AUC rep. 1	AUC rep. 2	AUC rep. 3	AUC rep. 4	AUC rep. 5	Average	Standard Deviation	95% Confidence level (Average +/-)
N-C-C	0.0766708	0.0664713	0.0710908	0.069857	0.0665515	0.0701283	0.00418244	0.003666
E-C-C	0.101369	0.102941	0.094092	0.100902	0.0963856	0.0991378	0.0037279	0.00326759
S-C-C	0.101193	0.104256	0.101721	0.10235	0.095194	0.100943	0.00341589	0.00299411
P-C-C	0.050712	0.0439698	0.0307148	0.0286487	0.0616466	0.0431384	0.0138284	0.0121209
N-C-N	0.0766708	0.0664713	0.0710908	0.069857	0.0665515	0.0701283	0.00418244	0.003666
E-C-N	0.101868	0.102759	0.0938344	0.0946562	0.106214	0.0998664	0.00538979	0.00472427
S-C-N	0.101193	0.104256	0.101721	0.10235	0.095194	0.100943	0.00341589	0.00299411
P-C-N	0.050712	0.0439698	0.0322242	0.0286487	0.0616466	0.0434403	0.013502	0.0118348
N-A-C	0.0749014	0.0652359	0.0696916	0.0672819	0.0665946	0.0687411	0.00380382	0.00333413
E-A-C	0.11018	0.1147	0.108586	0.109286	0.112942	0.111139	0.00258846	0.00226884
S-A-C	0.106712	0.109543	0.103712	0.110286	0.1036	0.10677	0.00314061	0.00275282
P-A-C	0.0385094	0.0391491	0.016859	0.0189168	0.0525383	0.0331945	0.0150714	0.0132104
N-A-N	0.0749014	0.0652359	0.0696916	0.0672819	0.0665946	0.0687411	0.00380382	0.00333413
E-A-N	0.115271	0.115089	0.108586	0.109286	0.116227	0.112892	0.0036453	0.00319518
S-A-N	0.106712	0.109543	0.103712	0.110286	0.1036	0.10677	0.00314061	0.00275282
P-A-N	0.0355094	0.0391491	0.016859	0.0189168	0.062677	0.0346223	0.0185104	0.0162248
50% of known regulonDB 7.0 links as training input TF-gene network topology
Algorithm Combination	AUC rep. 1	AUC rep. 2	AUC rep. 3	AUC rep. 4	AUC rep. 5	Average	Standard Deviation	95% Confidence level (Average +/-)
N-C-C	0.063152	0.0557081	0.062173	0.060711	0.0520441	0.0587576	0.00472128	0.00413831
E-C-C	0.106166	0.0982084	0.0873867	0.0957774	0.113617	0.100231	0.0100413	0.00880142
S-C-C	0.110801	0.110348	0.0990473	0.111407	0.0960011	0.105521	0.00738852	0.0064762
P-C-C	0.0605219	0.0599984	0.0440088	0.0857752	0.0463708	0.059335	0.0166125	0.0145612
N-C-N	0.063152	0.0557081	0.062173	0.060711	0.0520441	0.0587576	0.00472128	0.00413831
E-C-N	0.10493	0.102257	0.0879781	0.0995418	0.11446	0.101833	0.00957102	0.00838921
S-C-N	0.110801	0.110348	0.0990473	0.111407	0.0960011	0.105521	0.00738852	0.0064762
P-C-N	0.0736772	0.059551	0.0440088	0.0816081	0.0463708	0.0610432	0.0165092	0.0144707
N-A-C	0.0625108	0.0541434	0.0608991	0.0601517	0.0515598	0.0578529	0.00473348	0.004149
E-A-C	0.117634	0.115871	0.109702	0.126044	0.128093	0.119469	0.00757173	0.00663679
S-A-C	0.121154	0.106542	0.104112	0.126202	0.119306	0.115463	0.00962978	0.00844072
P-A-C	0.0581922	0.0565278	0.0328294	0.0764581	0.033996	0.0516007	0.0183569	0.0160902
N-A-N	0.0625108	0.0541434	0.0608991	0.0601517	0.0515598	0.0578529	0.00473348	0.004149
E-A-N	0.117309	0.114527	0.108546	0.123207	0.128432	0.118404	0.00769816	0.00674761
S-A-N	0.121154	0.106542	0.104112	0.126202	0.119306	0.115463	0.00962978	0.00844072
P-A-N	0.0637947	0.0434318	0.0222579	0.0923552	0.033996	0.0511671	0.0275969	0.0241893
70% of known regulonDB 7.0 links as training input TF-gene network topology
Algorithm Combination	AUC rep. 1	AUC rep. 2	AUC rep. 3	AUC rep. 4	AUC rep. 5	Average	Standard Deviation	95% Confidence level (Average +/-)
N-C-C	0.0449187	0.0538936	0.0492845	0.0425041	0.0488791	0.047896	0.00438188	0.00384082
E-C-C	0.109379	0.0839589	0.0855065	0.100116	0.0947569	0.0947436	0.010544	0.00924204
S-C-C	0.10853	0.0871113	0.108278	0.109674	0.0925114	0.101221	0.0106021	0.00929294
P-C-C	0.0595012	0.0585637	0.0693197	0.060274	0.0563213	0.060796	0.00499019	0.00437402
N-C-N	0.0449187	0.0538936	0.0492845	0.0425041	0.0488791	0.047896	0.00438188	0.00384082
E-C-N	0.108787	0.0834445	0.0885288	0.102396	0.089058	0.0944428	0.0106529	0.00933751
S-C-N	0.10853	0.0871113	0.108278	0.109674	0.0925114	0.101221	0.0106021	0.00929294
P-C-N	0.0595012	0.0581412	0.068208	0.0588264	0.0563213	0.0601996	0.00463105	0.00405922
N-A-C	0.0443154	0.0527389	0.0473071	0.0449778	0.0488168	0.0476312	0.00337766	0.0029606
E-A-C	0.112172	0.10093	0.111217	0.128538	0.114497	0.113471	0.00990055	0.00867806
S-A-C	0.101989	0.0932896	0.108712	0.128104	0.0925652	0.104932	0.0145632	0.012765
P-A-C	0.0565074	0.0592171	0.0695281	0.0617774	0.0703794	0.0634819	0.00620222	0.00543639
N-A-N	0.0443154	0.0527389	0.0473071	0.0449778	0.0488168	0.0476312	0.00337766	0.0029606
E-A-N	0.111292	0.10093	0.107942	0.124722	0.112773	0.111532	0.00867247	0.00760162
S-A-N	0.101989	0.0932896	0.108712	0.128104	0.0925652	0.104932	0.0145632	0.012765
P-A-N	0.049403	0.0593532	0.0709923	0.0670337	0.0648189	0.0623202	0.00835648	0.00732464
90% of known regulonDB 7.0 links as training input TF-gene network topology
Algorithm Combination	AUC rep. 1	AUC rep. 2	AUC rep. 3	AUC rep. 4	AUC rep. 5	Average	Standard Deviation	95% Confidence level (Average +/-)
N-C-C	0.0264069	0.00902069	0.0248379	0.0353764	0.0210949	0.0233473	0.00957349	0.00839138
E-C-C	0.0665237	0.0588374	0.068202	0.050779	0.0630909	0.0614866	0.00697697	0.00611548
S-C-C	0.0442621	0.0535158	0.054446	0.0476549	0.0705951	0.0540948	0.010135	0.00888355
P-C-C	0.0377635	0.0689639	0.0633954	0.0436246	0.0601969	0.0547889	0.0134048	0.0117496
N-C-N	0.0264069	0.00902069	0.0248379	0.0353764	0.0210949	0.0233473	0.00957349	0.00839138
E-C-N	0.0652756	0.0591299	0.0689545	0.0447747	0.0632213	0.0602712	0.00936202	0.00820602
S-C-N	0.0442621	0.0535158	0.054446	0.0476549	0.0705951	0.0540948	0.010135	0.00888355
P-C-N	0.0374278	0.0699156	0.0638226	0.0508462	0.059801	0.0563627	0.0126502	0.0110882
N-A-C	0.0249503	0.00943947	0.0251121	0.0315148	0.0232161	0.0228465	0.008133	0.00712876
E-A-C	0.0436659	0.0760723	0.0816182	0.0706444	0.0941287	0.0732259	0.018681	0.0163743
S-A-C	0.0476462	0.0676871	0.0794089	0.0656273	0.0810068	0.0682753	0.0134068	0.0117514
P-A-C	0.0370525	0.0600221	0.056224	0.0547165	0.058839	0.0533708	0.00935922	0.00820357
N-A-N	0.0249503	0.00943947	0.0251121	0.0315148	0.0232161	0.0228465	0.008133	0.00712876
E-A-N	0.0426375	0.0817949	0.0805752	0.076983	0.0957945	0.075557	0.0197445	0.0173065
S-A-N	0.0477028	0.0676871	0.0794089	0.0656273	0.0810068	0.0682866	0.013385	0.0117323
P-A-N	0.033518	0.0608286	0.0588045	0.0523636	0.056811	0.0524651	0.0110457	0.00968178
