# Supplementary material for: Reconstructing genome-wide regulatory network of E. coli using transcriptome data and predicted transcription factor activities
Source: BMC Bioinformatics. 2011 Jun 13;12:233. doi: 10.1186/1471-2105-12-233 (PMC3224099; doi:10.1186/1471-2105-12-233)
Supplement: Additional file 2 — Potential new regulatory links of E. coli predicted using GTRNetwork. Gene expression data is obtained from M3D database [36] and contains 466 transcriptome experiment conditions on 4279 gene probes. TF-gene regulatory network from RegulonDB 7.0 [34] is used as the initial known TF-gene regulatory topology input. 381 potential new gene regulatory links are predicted. The reconstructed network size can be used as a reference of confidence of the predicted links. Smaller reconstructed network sizes indicate more confidential predictions. Gene functions information is downloaded from EcoGene database [45] [file 1471-2105-12-233-S2.XLSX]

## Sheet: Sheet1
* Target genes previously had no known regulators
TF	Gene	Reconstructed network size	Gene Function
DicA	insD*	100	IS2 transposase B
DicA	intQ*	100	Function Unknown
DicA	ydfE*	100	Function Unknown
AscG	groL*	200	Chaperonin Cpn60; phage morphogenesis; GroESL large subunit GroEL, weak ATPase; binds Ap4A
AscG	groS*	200	Chaperonin Cpn10; GroESL small subunit GroES; phage morphogenesis
AsnC	rsmG*	200	16S rRNA m(7)G527 methyltransferase, SAM-dependent; mutant has low level streptomycin resistance
CysB	yeeD*	200	Function unknown
CysB	yeeE*	200	Inner membrane protein, UPF0394 family, function unknown
DcuR	pepE*	200	alpha-Aspartyl dipeptidase
Fur	ybdB*	200	Function Unknown
Fur	yncE*	200	Secreted protein, function unknown
IscR	fdx*	200	Ferredoxin, an iron-sulfur protein; involved in assembly of other Fe-S clusters
IscR	hscA*	200	Hsc66, DnaK-like chaperone, specific for IscU; involved in FtsZ-ring formation; HscB is the J-like co-chaperone for HscA
IscR	hscB*	200	Hsc20, DnaJ-like co-chaperone for HscA; specific for IscU
IscR	iscX*	200	Function unknown; downstream of fdx, isc genes; binds IscS; possibly involved in Fe-S cluster assembly
SgrR	sroA*	200	Function Unknown
AscG	dnaJ*	300	DnaK co-chaperone; DNA-binding protein; stress-related DNA biosynthesis, responsive to heat shock; binds Zn(II)
AscG	dnaK*	300	Hsp70 molecular chaperone, heat-inducible; bichaperone with ClpB for protein disaggregation
AscG	tpke11*	300	Function Unknown
CadC	yjdL*	300	Probable dipeptide and tripeptide permease; membrane protein
CpxR	cheB	300	Chemotaxis MCP protein-glutamate methylesterase; reverses CheR methylation at specific MCP glutamates
CpxR	cheR	300	Chemotaxis MCP protein methyltransferase, SAM-dependent; binds C-terminus of chemoreceptors; makes glutamate methyl esters
CpxR	cheY	300	Response regulator for chemotactic signal transduction; CheA is the cognate sensor protein
CpxR	cheZ	300	CheY-P phosphatase
CpxR	tap	300	Dipeptide chemoreceptor, methyl-accepting; MCP IV; flagellar regulon
CpxR	tar	300	Aspartate, maltose chemoreceptor, methyl-accepting; MCP II; also senses repellents cobalt and nickel; flagellar regulon
CpxR	flgK*	300	Flagellar synthesis, hook-associated protein
CpxR	flgL*	300	Flagellar synthesis, hook-associated protein
CpxR	fliC	300	Flagellin, structural gene, H-antigen
FadR	sroD*	300	Function Unknown
Fis	cysT*	300	Cysteine tRNA(GCA)
Fis	glyW*	300	Glycine tRNA(GCC) 3
Fis	leuZ*	300	Leucine tRNA(GAG) 4
Fis	argQ*	300	Arginine tRNA(ACG) 2; tandem quadruplicate genes
Fis	argV*	300	Arginine tRNA(ACG) 2; tandem quadruplicate genes
Fis	argY*	300	Arginine tRNA(ACG) 2; tandem quadruplicate genes
Fis	argZ*	300	Arginine tRNA(ACG) 2; tandem quadruplicate genes
Fis	serV*	300	Serine tRNA(GCU) 3
FruR	pyrG*	300	CTP synthase
Fur	efeU*	300	Function Unknown
Fur	ydiE*	300	Function unknown, hemin uptake protein HemP homolog
Fur	yqjH*	300	Function unknown
LeuO	ilvH	300	Acetohydroxy acid synthase III (AHAS-III); acetolactate synthase III (ALS-III); valine sensitive; small subunit
LeuO	ilvI	300	Acetohydroxy acid synthase III (AHAS-III); acetolactate synthase III (ALS-III); valine sensitive; large subunit
MarA	ltaE*	300	L-allo-threonine aldolase
MarA	ybjT*	300	Function unknown
PepA	pyrB*	300	Aspartate carbamoyltransferase, catalytic subunit; ATCase; aspartate transcarbamylase; aspartate transcarbamoylase
PepA	pyrI*	300	Aspartate carbamoyltransferase, regulatory subunit; aspartate transcarbamylase; ATCase; aspartate transcarbamoylase
PepA	pyrL*	300	pyrBI operon regulatory leader peptide
SdiA	ddlB	300	D-alanine:D-alanine ligase B, ADP-forming
SdiA	ftsI	300	Transpetidase, PBP3; penicillin-binding protein 3 involved in septal peptidoglycan synthesis
SdiA	ftsL	300	Cell division and growth, membrane protein
SdiA	ftsW	300	Stabilizes FtsZ ring, membrane protein; faciltates septal petidoglycan synthesis by recruiting the cognate FtsI transpeptidase; SEDS protein
SdiA	lpxC	300	Lipid A synthesis, UDP-3-O-(R-3-hydroxymyristoyl)-N-acetylglucosamine deacetylase; zinc metalloamidase; cell envelope and cell separation
SdiA	mraY	300	UDP-N-acetylmuramoyl-pentapeptide:undecaprenyl-PO4 phosphatase
SdiA	mraZ*	300	Function unknown, MraZ family; expressed gene in dcw (division, cell wall) gene cluster
SdiA	murC	300	UDP-N-acetylmuramate:L-alanine ligase; L-alanine adding enzyme
SdiA	murD	300	D-glutamic acid adding enzyme; UDP-N-acetylmuramoyl-L-alanine:D-glutamate ligase
SdiA	murE	300	meso-diaminopimelate adding enzyme; UDP-N-acetylmuramoyl-L-alanyl-D-glutamate:meso-diaminopimelate ligase
SdiA	murF	300	D-alanyl:D-alanine adding enzyme; UDP-N-acetylmuramoyl-tripeptide:D-alanyl-D-alanine ligase
SdiA	murG	300	N-acetylglucosaminyl transferase; UDP-N-acetylglucosamine:N-acetylmuramyl-(pentapeptide) pyrophosphoryl-undecaprenol N-acetylglucosamine transferase; murein synthesis peripheral membrane protein interacting with cardiolipin
SdiA	rsmH*	300	16S rRNA m(4)C1402 methyltranserfase, SAM-dependent; membrane-associated. expressed gene in dcw gene cluster; non-essential
YoeB-YefM	yeeZ*	300	Function unknown; predicted enzyme with a nucleoside diphosphate sugar substrate and an NAD(P) cofactor
Zur	yebA*	300	Predicted metalloprotease, function unknown; M37 family
AgaR	bcsA*	400	Celullose synthase, catalytic subunit; inner membrane protein
AgaR	bcsB	400	Cellulose synthase, regulatory subunit; may bind cyclic-di-GMP; probably periplasmic
AgaR	bcsC*	400	Oxidase involved in cellulose synthesis
AgaR	bcsZ	400	Endo-1,4-D-glucanase; breaks down carboxymethylcellulose; periplasmic cellulase
AgaR	yjbE	400	Extracellular polysaccharide production
AgaR	yjbF	400	Extracellular polysaccharide production, novel lipoprotein
AgaR	yjbG	400	Extracellular polysaccharide production
AgaR	yjbH	400	Extracellular polysaccharide production
AlsR	yjcS*	400	Function unknown
ArcA	maeB*	400	NADP-dependent malic enzyme; NADP-ME
ArcA	sthA*	400	Soluble pyridine nucleotide transhydrogenase
AscG	clpB*	400	Bichaperone with DnaK for protein disaggregation; protein-dependent ATPase; role in de novo protein folding under mild stress conditions
AscG	hslU*	400	Heat-inducible ATP-dependent protease HslVU, ATPase subunit; involved in the degradation of misfolded proteins; heat shock protein D48.5
AscG	hslV*	400	Heat-inducible ATP-dependent protease HslVU, protease subunit; involved in the degradation of misfolded proteins
AscG	ybbN*	400	DnaK co-chaperone, thioredoxin-like protein; has SXXC not CXXC motif
BaeR	katE	400	Catalase hydroperoxidase II, heme d-containing; response to oxidative stress; chromate resistance
CpxR	flgA	400	Flagellar basal body P-ring formation
CpxR	flgM	400	Anti-sigma 28 (FliA) factor; regulator of FlhD
CpxR	flgN	400	Initiation of flagellar filament assembly
CpxR	fliD	400	Hook-associated protein 2, axial family
CpxR	fliS	400	Flagellar chaperone, inhibits premature FliC assembly; cytosolic
CpxR	fliT	400	Flagellar synthesis, predicted chaperone, role unknown
CpxR	ves*	400	Cold and stress-inducible protein, function unknown
CpxR	ycgR	400	Cyclic-di-GMP receptor, regulates motility; mutation suppresses motility defect of hns and yhjH mutants
CpxR	yhjH	400	Cyclic-di-GMP phosphodiesterase, FlhDC-regulated; suppresses motility defect of hns mutants in multicopy
CynR	lacA	400	Thiogalactoside acetyltransferase
CynR	lacY	400	Lactose permease; galactoside permease
CynR	lacZ	400	beta-D-Galactosidase
CysB	yciW*	400	Function unknown
DcuR	yjjI*	400	Putative glycine radical enzyme, function unknown
FhlA	dmsA	400	DMSO reductase subunit A, anaerobic, periplasmic
FhlA	dmsB	400	DMSO reductase subunit B; apparent Fe-S binding subunit; anaerobic
FhlA	dmsC	400	DMSO reductase subunit C, periplasmic; has a membrane bound anchor
FhlA	cysG	400	Siroheme synthase, multifunctional enzyme; has three activities: uroporphyrinogen III methyltransferase, SAM-dependent; precorrin-2 dehydrogenase; sirohydrochlorin ferrochelatase
FhlA	nirB	400	Nitrite reductase [NAD(P)H] subunit
FhlA	nirC	400	Nitrite uptake transporter; membrane protein
FhlA	nirD	400	Nitrite reductase [NAD(P)H] subunit
FhlA	yhbU*	400	Function unknown, U32 peptidase family
FhlA	yhbV*	400	Function unknown, U32 peptidase family
FlhDC	cheB	400	Chemotaxis MCP protein-glutamate methylesterase; reverses CheR methylation at specific MCP glutamates
FlhDC	cheR	400	Chemotaxis MCP protein methyltransferase, SAM-dependent; binds C-terminus of chemoreceptors; makes glutamate methyl esters
FlhDC	cheY	400	Response regulator for chemotactic signal transduction; CheA is the cognate sensor protein
FlhDC	cheZ	400	CheY-P phosphatase
FlhDC	tap	400	Dipeptide chemoreceptor, methyl-accepting; MCP IV; flagellar regulon
FlhDC	tar	400	Aspartate, maltose chemoreceptor, methyl-accepting; MCP II; also senses repellents cobalt and nickel; flagellar regulon
FlhDC	flgK*	400	Flagellar synthesis, hook-associated protein
FlhDC	flgL*	400	Flagellar synthesis, hook-associated protein
Fur	bfd*	400	Bacterioferritin-associated ferredoxin; predicted redox component complexing with Bfr in iron storage and mobility [2Fe-2S]
Fur	bfr*	400	Bacterioferritin; negatively regulated by ryhB RNA as part of indirect positive regulation by Fur; 24-mer
Fur	efeB*	400	Deferrrochelatase, periplasmic; inactive acid inducible low-pH ferrous ion transporter EfeUOB; periplasmic acid peroxidase; heme cofactor
Fur	efeO*	400	Inactive acid-inducible low-pH ferrous ion transporter EfeUOB; acid-inducible periplasmic protein
Fur	ybaN*	400	Inner membrane protein, DUF454 family, function unknown
LexA	ymfJ*	400	Function unknown, e14 prophage
MarA	yhbW*	400	Function unknown, luciferase-like
MetR	metF	400	5,10-Methylenetetrahydrofolate reductase
Nac	ppc*	400	Phosphoenolpyruvate carboxylase; monomeric
RcsAB	ygaU*	400	Function unknown
Rob	exbB	400	Uptake of enterochelin; resistance or sensitivity to colicins; similarity with TolQ
Rob	exbD	400	Uptake of enterochelin; resistance or sensitivity to colicins; similarity with TolR
Rob	fhuF	400	Siderophore-iron reductase; releases iron from hydroxamate-type siderophores; cytoplasmic
Zur	lpxM*	400	Lipid A synthesis, KDO2-lauroyl-lipid IVA myristoyl-ACP acyltransferase
AgaR	gspC*	500	Part of H-NS-silenced gsp divergon, type II protein secretion;cloned gsp divergon secretes ChiA
AgaR	gspD*	500	Part of H-NS-silenced gsp divergon, type II protein secretion; OM secretin; cloned gsp divergon secretes ChiA
AgaR	gspE*	500	Part of H-NS-silenced gsp divergon, type II protein secretion; cloned gsp divergon secretes ChiA
AgaR	gspF*	500	Part of H-NS-silenced gsp divergon, type II protein secretion; cloned gsp divergon secretes ChiA
AgaR	gspG*	500	Pseudopilin in H-NS-silenced gsp divergon, type II secreton; cloned gsp divergon secretes ChiA
AgaR	gspH*	500	Part of H-NS-silenced gsp divergon, type II protein secretion; cloned gsp divergon secretes ChiA
AgaR	gspI*	500	Part of H-NS-silenced gsp divergon, type II protein secretion; cloned gsp divergon secretes ChiA
AgaR	gspJ*	500	Part of H-NS-silenced gsp divergon, type II protein secretion; cloned gsp divergon secretes ChiA
AgaR	gspK*	500	Part of H-NS-silenced gsp divergon, type II protein secretion; cloned gsp divergon secretes ChiA
AgaR	gspL*	500	Part of H-NS-silenced gsp divergon, type II protein secretion; cloned gsp divergon secretes ChiA
AgaR	gspM*	500	Part of H-NS-silenced gsp divergon, type II protein secretion; cloned gsp divergon secretes ChiA
AgaR	gspO	500	Prepilin peptidase in H-NS-silenced gsp divergon; type II protein secretion; cloned gsp divergon secretes ChiA
AgaR	phnC	500	Phosphonate uptake, ATP-binding protein; ABC transporter
AgaR	phnD	500	Phosphonate uptake, periplasmic binding protein; ABC transporter
AgaR	phnE	500	Function Unknown
AgaR	phnE	500	Function Unknown
AgaR	phnF	500	Phosphonate utilization, probable regulatory gene
AgaR	phnG	500	Carbon-phosphorus lyase complex subunit
AgaR	phnH	500	Carbon-phosphorus lyase complex subunit
AgaR	phnI	500	Carbon-phosphorus lyase complex subunit
AgaR	phnJ	500	Carbon-phosphorus lyase complex subunit
AgaR	phnK	500	Carbon-phosphorus lyase complex subunit
AgaR	phnL	500	Carbon-phosphorus lyase complex subunit
AgaR	phnM	500	Carbon-phosphorus lyase complex subunit
AgaR	phnN	500	Carbon-phosphorus lyase complex, ribose 1,5-bisphosphokinase subunit; also functions in an alternative pathway for PRPP formation
AgaR	phnO	500	Unknown role in C-P lyase complex; in phn operon for phosphonate utilization, putative acetyltransferase
AgaR	phnP	500	Carbon-phosphorus lyase complex membrane-bound subunit; 2',3'-cyclic nucleotide phosphodiesterase; bis(p-nitrophenyl)phosphate phosphodiesterase
AgaR	rhaA	500	L-Rhamnose isomerase
AgaR	rhaB	500	Rhamnulokinase
AgaR	rhaD	500	Rhamnulose-1-phosphate aldolase; homotetrameric
AgaR	xdhD*	500	Probable hypoxanthine oxidase; mutation confers adenine sensitivity
AgaR	ygfM*	500	Function unknown
AlsR	idnD	500	L-idonate 5-dehydrogenase
AlsR	idnO	500	5-keto-D-gluconate 5-reductase
AlsR	idnR	500	idn operon activator; represses GntR-regulated genes gntKU and gntT
AlsR	idnT	500	L-idonate transporter; also transports 5-keto-D-gluconate (Reed, 2006)
AlsR	ulaA	500	PTS Enzyme IIC transport protein; involved in L-ascorbate uptake
AlsR	ulaB	500	PTS Enzyme IIB; involved in L-ascorbate uptake
AlsR	ulaC	500	PTS Enzyme IIA; involved in L-ascorbate uptake
AlsR	ulaD	500	3-keto-L-gulonate-6-phosphate decarboxylase; involved in the utilization of L-ascorbate by anaerobic fermentation; dimeric
AlsR	ulaE	500	L-xylulose 5-phosphate 3-epimerase; involved in the utilization of L-ascorbate by anaerobic fermentation
AlsR	ulaF	500	L-ribulose 5-phosphate 4-epimerase; involved in the utilization of L-ascorbate by anaerobic fermentation
AlsR	ulaG	500	L-ascorbate-6-phosphate lactonase, involved in the utilization of L-ascorbate by anaerobic fermentation; has phosphodiesterase activity
AscG	grpE	500	Nucleotide exchange factor for the DnaKJ chaperone; heat shock protein; mutant survives lambda induction; stimulates DnaK and HscC ATPase
AscG	lipB*	500	Lipoyl-protein ligase; lipoyl-[ACP]:protein N-lipoyltransferase
AscG	ybeD*	500	Required for swarming phenotype, UPF0250 family, function unknown; structural similarity to the regulatory domain from d-3-phosphoglycerate dehydrogenase
BaeR	fbaB*	500	Fructose 1,6-bisphosphate aldolase, class I
BaeR	lsrA	500	Autoinducer 2 (AI-2) import ATP-binding protein; essential for aerobic growth; upregulated in biofilms
BaeR	lsrB	500	Autoinducer-2 (AI-2)-binding protein
BaeR	lsrC	500	Autoinducer 2 (AI-2) import system permease protein
BaeR	lsrD	500	Autoinducer-2 (AI-2) import system permease protein
BaeR	lsrF	500	Function unknown, involved in AI-2 catabolism
BaeR	lsrG	500	Autoinducer 2-degrading protein; ygiN paralog
BaeR	tam	500	Trans-aconitate 2-methyltransferase, SAM-dependent
CpxR	fliA	500	Transcription factor sigma 28 for class III flagellar operons
CpxR	fliY	500	Cystine-binding protein, periplasmic; not required for motility; may regulate FliA (sigma 28)
CpxR	fliZ	500	RpoS antagonist, transiently in post-exponential phase; timing factor allowing motility to continue for a while during starvation; not required for normal motility
CpxR	flxA	500	Member of FliA regulon, function unknown, Qin prophage
DcuR	ansB	500	L-Asparaginase II
DcuR	aspA	500	L-Aspartate ammonia-lyase; L-aspartase
DcuR	dcuA	500	C4-dicarboxylate transporter, anaerobic
DcuR	hybA	500	Hydrogenase 2 component, periplasmic; possibly electron acceptor for hydrogenase 2 small subunit; probably binds 4 4Fe-4S clusters
DcuR	hybB	500	Hydrogenase 2 cytochrome b type component, probably
DcuR	hybC	500	Hydrogenase 2 [Ni Fe] large subunit, periplasmic
DcuR	hybD	500	Maturation endoprotease for Ni-containing hydrogenase 2
DcuR	hybE	500	Hydrogenase 2-specific chaperone
DcuR	hybF	500	Accessory protein required for the maturation of hydrogenases 1 and 2; may be involved in nickel incorporation
DcuR	hybG	500	Hydrogenase 2 accessory protein; chaperone-like function
DcuR	hybO	500	Hydrogenase 2 [Ni, Fe], small subunit, periplasmic
EvgA	yfiB*	500	Verified lipoprotein, function unknown
EvgA	yfiN*	500	Predicted diguanylate cyclase, function unknown
EvgA	yfiR*	500	Function unknown
FhlA	dcuB	500	C4-dicarboxylate transporter, anaerobic
FhlA	fumB	500	Fumarase B, anaerobic
FhlA	nikA	500	Nickel-binding, heme-binding periplasmic protein; Tar-dependent Ni-repellant chemosensor; Fnr-dependent
FhlA	nikB	500	Nickel transport system permease
FhlA	nikC	500	Nickel transport system permease
FhlA	nikD	500	Nickel transport ATP-binding protein
FhlA	nikE	500	Nickel transport ATP-binding protein
FhlA	nikR	500	Nickel-responsive regulator of the nik operon; homodimer
Fis	valV*	500	Valine tRNA(GAC) 2B
Fis	valW*	500	Valine tRNA(GAC) 2A
FlhDC	cheA	500	Histidine protein kinase sensor of chemotactic response; CheY is cognate response regulator; autophosphorylating; CheAS is a short form produced by an internal start at codon 98
FlhDC	cheW	500	Chemotaxis signal transducer; bridges CheA to chemoreceptors to regulate phophotransfer to CheY and CheB
FlhDC	motA	500	H+-driven stator protein of flagellar rotation
FlhDC	motB	500	H+-driven stator protein of flagellar rotation
FlhDC	flhC	500	Transcriptional activator of flagellar class II operons; forms heterotetramer with FlhD; CsrA regulon; may be allosteric effector of FlhD
FlhDC	flhD	500	Transcriptional activator of flagellar class II operons; forms heterotetramer with FlhC; possible role in regulation of cell division; can function in vivo independently of FlhC, but does not bind DNA by itself; contains HTH motif
FNR	priB*	500	Primosomal protein n; ssDNA-binding protein
FNR	rplI*	500	50S ribosomal subunit protein L9
FNR	rpsF*	500	30S ribosomal subunit protein S6; suppressor of dnaG-Ts
FNR	rpsR*	500	30S ribosomal subunit protein S18
FruR	tpiA*	500	Triosephosphate isomerase
GadE	flxA	500	Member of FliA regulon, function unknown, Qin prophage
GadE	cheB	500	Chemotaxis MCP protein-glutamate methylesterase; reverses CheR methylation at specific MCP glutamates
GadE	cheR	500	Chemotaxis MCP protein methyltransferase, SAM-dependent; binds C-terminus of chemoreceptors; makes glutamate methyl esters
GadE	cheY	500	Response regulator for chemotactic signal transduction; CheA is the cognate sensor protein
GadE	cheZ	500	CheY-P phosphatase
GadE	tap	500	Dipeptide chemoreceptor, methyl-accepting; MCP IV; flagellar regulon
GadE	tar	500	Aspartate, maltose chemoreceptor, methyl-accepting; MCP II; also senses repellents cobalt and nickel; flagellar regulon
GadE	yjcZ*	500	Function unknown
GadE	yjdA*	500	Function unknown
IHF	bdm	500	Osmoresponsive gene with reduced expression in biofilms; function unknown
IHF	yahO*	500	Predicted periplasmic protein, YhcN family, function unknown
IHF	yeaG	500	Protein kinase, function unknown; autokinase
IHF	yeaH	500	Function unknown
IscR	gntX	500	Required for the utilization of DNA as a carbon source; H. influenzae competence protein ComF homolog
LexA	rhsE*	500	Function Unknown
LexA	ydcD*	500	Function unknown
LexA	yebF*	500	Exported protein, function unknown
Lrp	gdhA	500	Glutamate dehydrogenase
MarA	phr	500	Deoxyribodipyrimidine photolyase; DNA photolyase; monomeric
MarA	ybgA*	500	Function unknown, DUF1722 family
Nac	asd*	500	Aspartate semialdehyde dehydrogenase
Nac	ilvH	500	Acetohydroxy acid synthase III (AHAS-III); acetolactate synthase III (ALS-III); valine sensitive; small subunit
Nac	ilvI	500	Acetohydroxy acid synthase III (AHAS-III); acetolactate synthase III (ALS-III); valine sensitive; large subunit
Nac	aroA	500	5-enolpyruvyl shikimate-3-phosphate synthase; ESPS synthase; 3-phosphoshikimate-1-carboxyvinyltransferase
Nac	serC	500	Phosphoserine aminotransferase
NanR	isrB*	500	Function Unknown
NanR	yjhB*	500	Predicted transporter, function unknown; N-acetylneuraminic acid inducible
NanR	yjhC*	500	predicted oxidoreductase, function unknown; N-acetylneuraminic acid inducible
NarL	pykA*	500	Pyruvate kinase II, minor
PhoB	nlpD*	500	Lipoprotein, function unknown; may be OM protein involved in cell wall formation and may have murein hydrolytic activity
PhoB	rpoS	500	RNA polymerase subunit, stress and stationary phase sigma S; Sigma38
RcsAB	msyB*	500	In multicopy restores growth and protein export functions of secY and secA mutants
RcsAB	ydiZ*	500	Function unknown
RstA	narK	500	Nitrate/nitrite antiporter; promotes nitrite extrusion and uptake
SgrR	sgrT*	500	Inhibitor of glucose uptake
TorR	aspA	500	L-Aspartate ammonia-lyase; L-aspartase
TorR	dcuA	500	C4-dicarboxylate transporter, anaerobic
TorR	rbsA	500	D-ribose high-affinity transport system
TorR	rbsB	500	D-ribose binding protein, periplasmic; substrate recognition for transport and chemotaxis
TorR	rbsC	500	D-ribose high-affinity transport system, membrane component
TorR	rbsD	500	D-ribose pyranase; interconverts beta-pyran and beta-furan forms of D-ribose; related to fucose mutarotase FucU
TorR	rbsK	500	Ribokinase
TorR	rbsR	500	Regulatory gene for rbs operon
YoeB-YefM	chpB*	500	ChpB toxin and mRNA interferase, antitoxin is ChpS; reversible inhibitor of translation, by mRNA cleavage
YoeB-YefM	chpS*	500	ChpS antitoxin, toxin is ChpB
YoeB-YefM	hokD	500	Small toxic membrane polypeptide, Qin prophage; homologous to plasmid-encoded plasmid stabilization toxins regulated by antisense RNA; functional relevance of chromosomal homologs is unknown
YoeB-YefM	relB	500	Antitoxin for RelE, Qin prophage; transcriptional repressor of relB operon; mutants have a delayed relaxed regulation of RNA synthesis and slow recovery from starvation
YoeB-YefM	relE	500	Sequence-specific mRNA endoribonuclease, Qin prophage; toxin-antitoxin (TA) pair RelEB, RelE inhibitor of translation cleaves mRNA in A site; binds to its antitoxin RelB and to ribosomes; co-repressor of relB operon transcription; stress-induced
AgaR	agaA*	600	Function Unknown
AgaR	agaW*	600	Function Unknown
AgaR	glnA	600	Glutamine synthase
AgaR	glnG	600	Nitrogen regulator I
AgaR	glnL	600	Bifunctional protein kinase/phosphatase, nitrogen regulator II, NRII; homodimeric
AgaR	argK	600	Required to convert succinate to propionate, Arg transport?; reported to have ATPase and protein kinase activity
AgaR	scpA	600	Methylmalonyl-CoA mutase, B12-dependent
AgaR	scpB	600	Methylmalonyl-CoA decarboxylase
AgaR	scpC	600	Propionyl CoA:succinate CoA transferase
AgaR	ssnA*	600	Causes decline of viability at early stationary phase; negatively regulated by RpoS; cloned product slows growth and causes enlarged filamentous cell morphology; related to chlorohydrolases and aminohydrolases
AgaR	ygfK*	600	Putative selenate reductase subunit; mutants impaired in selenium reduction
AlsR	alsK*	600	Allose kinase
AlsR	nanC	600	N-acetylneuraminic acid outer membrane channel protein
AlsR	nanM	600	N-acetylneuraminic acid mutarotase
ArcA	msrB*	600	Methionine sulfoxide reductase B; specific for met-R-(o) diastereoisomers within proteins; mutant is cadmium sensitive; free met-R-(o) is inefficiently reduced by MsrB
ArsR	yihO*	600	Putative transporter, function unknown
ArsR	yihP*	600	Putative transporter, function unknown, membrane protein
AscG	lnt*	600	Apolipoprotein N-acetyltransferase; copper sensitivity
AscG	ybeX*	600	Salmonella ortholog involved in Co2+ and Mg2+ efflux; contains two CBS domains; integral membrane protein; possible hemolysin (by homology)
AscG	ybeY*	600	Required for translation at 42C, function unknown; metal-binding heat shock protein
AscG	ybeZ*	600	PhoH paralog, function unknown
BaeR	otsA*	600	Trehalose phosphate synthase; cold- and heat- induced; required for viability at 4C; rpoS regulon
BaeR	otsB*	600	Trehalose phosphate phosphatase; cold- and heat- induced; required for viability at 4C; rpoS regulon; HAD17
CdaR	nanA	600	N-Acetylneuraminate lyase (aldolase)
CdaR	nanE	600	Probable N-acetylmannosamine-6-phosphate 2-epimerase
CdaR	nanK	600	N-acetyl-D-mannosamine (ManNAc) kinase
CdaR	nanT	600	Sialic acid transporter
CdaR	yhcH	600	Required for swarming phenotype, function unknown; last gene in nanATEK-yhcH operon, but not required for growth on sialic acid
CpxR	trg	600	Ribose, galactose chemoreceptor, methyl-accepting; MCP III; flagellar regulon
CpxR	yjcZ*	600	Function unknown
CpxR	yjdA*	600	Function unknown
CpxR	ynjH*	600	Putative secreted protein, function unknown; DUF1496 family
CysB	gsiA*	600	Glutathione transporter ATP-binding protein; GsiABCD is an ABC transporter system
CysB	gsiB*	600	Glutathione periplasmic binding protein; GsiABCD is an ABC transporter system
CysB	gsiC*	600	Glutathione transporter permease; GsiABCD is an ABC transporter system
CysB	gsiD*	600	Glutathione transporter permease; GsiABCD is an ABC transporter system
CysB	iaaA*	600	isoAsp aminopeptidase, cleaves isoAsp-X dipeptides; Ntn hydrolase; glutathione utilization; weak L-asparaginase activity in vitro (EcAIII); precursor is cleaved into an alpha and beta subunit; heterotetrameric
CysB	ydjN*	600	Predicted symporter, function unknown
DcuR	dmsA	600	DMSO reductase subunit A, anaerobic, periplasmic
DcuR	dmsB	600	DMSO reductase subunit B; apparent Fe-S binding subunit; anaerobic
DcuR	dmsC	600	DMSO reductase subunit C, periplasmic; has a membrane bound anchor
DcuR	fhlA	600	Formate hydrogen lyase system activator, global regulator
DcuR	hypA	600	Hydrogenase 3 accessory protein required for activity
DcuR	hypB	600	Required for metallocenter assembly in Hydrogenases 1,2,3; guanine-nucleotide-binding protein; Ni donor for Hyd-3 large subunit; homodimeric
DcuR	hypC	600	Hydrogenase 3 chaperone-type protein; required for Hyd-3 metallocenter assembly, binds HycE subunit
DcuR	hypD	600	Hydrogenases 1,2,3 accessory protein; required for metallocenter assembly
DcuR	hypE	600	Hydrogenases 1,2,3 accessory protein, carbamoyl dehydratase; required for CN ligand synthesis at the metallocenter; converts thiocarbamate at its C-terminal Cys to a thiocyanate
FadR	astA	600	Arginine succinyltransferase, arginine catabolism
FadR	astB	600	Succinylarginine dihydrolase, arginine catabolism
FadR	astC	600	Succinylornithine transaminase, mutant cannot catabolize arginine, overproduction complements argD mutants; carbon starvation protein
FadR	astD	600	Succinylglutamic semialdehyde dehydrogenase, NAD-dependent; arginine catabolism
FadR	astE	600	Succinylglutamate desuccinylase, arginine catabolism
FhlA	yjjI*	600	Putative glycine radical enzyme, function unknown
FlhDC	ymdA*	600	Function unknown
FNR	rplE*	600	50S ribosomal subunit protein L5; 5S rRNA-binding
FNR	rplF*	600	50S ribosomal subunit protein L6; gentamicin sensitivity
FNR	rplN*	600	50S ribosomal subunit protein L14
FNR	rplO*	600	50S ribosomal subunit protein L15
FNR	rplR*	600	50S ribosomal subunit protein L18; 5S rRNA-binding
FNR	rplX*	600	50S ribosomal subunit protein L24
FNR	rpmD*	600	50S ribosomal subunit protein L30
FNR	rpmJ*	600	50S ribosomal subunit protein X (L36)
FNR	rpsE*	600	30S ribosomal subunit protein S5
FNR	rpsH*	600	30S ribosomal subunit protein S8
FNR	rpsN*	600	30S ribosomal subunit protein S14
FNR	secY*	600	SecYEG inner membrane translocon core subunit; preprotein translocase secAYEG subunit; core translocon secYE subunit
FruR	yeaD*	600	Function unknown, mutarotase homolog, low abundance protein
FruR	pgi	600	Glucose-6-phosphate isomerase
FruR	ybgE*	600	Function unknown, cydAB operon, expressed in minicells
GadE	aer	600	Aerotaxis and redox taxis sensor; flavoprotein; senses intracellular energy (redox) levels, and mediates energy taxis, as does Tsr
GadE	ycgR	600	Cyclic-di-GMP receptor, regulates motility; mutation suppresses motility defect of hns and yhjH mutants
LeuO	aroP	600	General aromatic amino acid transport
Lrp	ilvG_1*	600	Function Unknown
Lrp	ilvG_2*	600	Function Unknown
Lrp	thrA*	600	Aspartokinase I and homoserine dehydrogenase I, bifunctional
Lrp	thrB*	600	Homoserine kinase
Lrp	thrC*	600	Threonine synthase
Lrp	thrL*	600	Regulatory leader peptide for thrABC operon
MarA	talA*	600	Transaldolase A; creBC regulon
MarA	tktB*	600	Transketolase B; binds Zn(II)
MngR	ycbC*	600	conserved protein, DUF218 superfamily, function unknown
Nac	hisA*	600	1-(5'-phosphoribosyl)-5-[(5'-phosphoribosylamino)methylideneamino] imidazole-4-carboxamide isomerase
Nac	hisB*	600	Imidazoleglycerolphosphate dehydratase/histidinol phosphatase; bifunctional enzyme; HAD21
Nac	hisC*	600	Histidinol-phosphate aminotransferase
Nac	hisD*	600	Histidinol dehydrogenase
Nac	hisF*	600	Imidazole glycerol phosphate (IGP) synthase, cyclase subunit
Nac	hisG*	600	ATP-phosphoribosyltransferase
Nac	hisH*	600	Imidazole glycerol phosphate (IGP) synthase, amidotransferase
Nac	hisI*	600	PR-ATP pyrophosphatase/PR-AMP cyclohydrolase, bifunctional
Nac	hisL*	600	his operon leader peptide
NanR	lldD	600	L-lactate dehydrogenase, FMN dependent
NanR	lldP	600	L-lactate permease; also involved in glycolate uptake
NanR	lldR	600	Dual role activator/repressor for lldPRD operon
NanR	ytfJ*	600	Expressed periplasmic protein, function unknown
NrdR	treB	600	Trehalose permease PTS EIIBC component
NrdR	treC	600	Trehalose-6-phosphate hydrolase, osmoprotectant
PutA	aldA	600	Aldehyde dehydrogenase, NAD-dependent; active on lactaldehyde, glycolaldehyde, and other aldehydes
QseB	agaB	600	Putative PTS system N-acetylgalactosamine-specific enzyme IIB component
QseB	agaC	600	Enzyme IIC Nag, PTS system; N-acetylgalactosamine-specific enzyme IIC; EIIC-Nag
QseB	agaD	600	Enzyme IID Nag, PTS system; N-acetylgalactosamine-specific enzyme IID; EIID-Nag; remnant of aga operon
QseB	agaI	600	Galactosamine-6-phosphate isomerase
QseB	agaS	600	Tagatose-6-phosphate ketose/aldose isomerase
QseB	kbaY	600	Ketose 1,6-bisphosphate aldolase, class II; D-tagatose 1,6-bisphosphate aldolase; requires KbaZ subunit for full activity and stability
RcsAB	elaB*	600	Function unknown
RcsAB	fbaB*	600	Fructose 1,6-bisphosphate aldolase, class I
RcsAB	osmE	600	Osmotically inducible lipoprotein, function unknown
RcsAB	yegP*	600	Function unknown, UPF0339 family
RutR	dos*	600	Function Unknown
SoxS	ydhC*	600	Putative transporter, function unknown; no overexpression resistances found
TorR	pck	600	Phosphoenolpyruvate carboxykinase [ATP]
TyrR	thrA*	600	Aspartokinase I and homoserine dehydrogenase I, bifunctional
TyrR	thrB*	600	Homoserine kinase
TyrR	thrC*	600	Threonine synthase
TyrR	thrL*	600	Regulatory leader peptide for thrABC operon
YoeB-YefM	gntT	600	High-affinity gluconate transport
